# Supplementary material for: Statistical Analysis and Health Risk Assessment: Vegetables Irrigated with Wastewater in Kirri Shamozai, Pakistan
Source: Toxics. 2023 Nov 2;11(11):899. doi: 10.3390/toxics11110899 (PMC10674659; doi:10.3390/toxics11110899)
Supplement: Supplementary file 1 [file toxics-11-00899-s001.zip]

Archive with 1 entries (1 files):
- toxics-2658160-supplementary-done.pdf
